# Supplementary material for: First Detection and Molecular Analysis of Leishmania infantum DNA in Sand Flies of Kosovo
Source: Pathogens. 2023 Sep 24;12(10):1190. doi: 10.3390/pathogens12101190 (PMC10610191; doi:10.3390/pathogens12101190)
Supplement: Supplementary file 1 [file pathogens-12-01190-s001.zip]

Archive with 2 entries (2 files):
- Supplementary Figure S1_Alignment_cpb.pdf
- Supplementary Table S1_trapping locations.xlsx
