# Supplementary material for: First Detection and Molecular Analysis of Leishmania infantum DNA in Sand Flies of Kosovo
Source: Pathogens. 2023 Sep 24;12(10):1190. doi: 10.3390/pathogens12101190 (PMC10610191; doi:10.3390/pathogens12101190)
Supplement: Supplementary file 1 [file pathogens-12-01190-s001.zip › Supplementary Table S1_trapping locations.xlsx]

## Sheet: Sheet1
count	location	region_kos	region_code	latitude	longitude	place	Traps	Date	success	Ph. perfiliewi	Ph. neglectus	Ph. tobbi	Ph. simici	Ph. balcanicus	Ph. papatasi	Se. minuta	Pooled specimens	total
1	01_1	Prishtina	1	42.6688	21.1464	Florenti	4	08/07/22	negative	0	0	0	0	0	0	0	0	0
2	01_2	Prishtina	1	42.6427	21.1223	Ferma fk	4	08/07/22	negative	0	0	0	0	0	0	0	0	0
3	01_3	Prishtina	1	42.6794	21.0199	Luli	3	13/07/22	negative	0	0	0	0	0	0	0	0	0
4	01_4	Prishtina	1	42.6789	21.0209	Luli	3	13/07/22	negative	0	0	0	0	0	0	0	0	0
5	01_5	Prishtina	1	42.6788	21.0124	Hoxha	3	13/07/22	positive	0	7	0	0	0	0	0	0	7
6	01_6	Prishtina	1	42.5946	21.1568	PDSH	4	15/07/22	negative	0	0	0	0	0	0	0	0	0
7	01_7	Prishtina	1	42.69	21.1722	Shqipe	3	15/07/22	positive	0	3	0	0	0	0	0	0	3
8	01_8	Prishtina	1	42.6845	21.1737	Beka	3	15/07/22	positive	0	2	0	0	0	0	0	0	2
9	01_9	Prishtina	1	42.6843	21.1726	Beka	3	15/07/22	positive	0	29	0	0	0	0	0	0	29
10	01_10	Prishtina	1	42.6263	20.8925	Festi	2	23/07/22	negative	0	0	0	0	0	0	0	0	0
11	01_11	Prishtina	1	42.6344	21.0147	Iba	4	23/07/22	positive	3	2	0	0	0	0	0	0	5
12	01_12	Prishtina	1	42.5395	21.0096	Jetoni	3	23/07/22	positive	0	4	0	0	0	0	0	0	4
13	01_13	Prishtina	1	42.5223	20.9244	Fatmiri	3	23/07/22	positive	0	1	0	0	0	0	0	0	1
14	01_14	Prishtina	1	42.5364	20.9094	Kujta	2	23/07/22	negative	0	0	0	0	0	0	0	0	0
15	01_15	Prishtina	1	42.5366	20.9095	Mixha K	2	23/07/22	negative	0	0	0	0	0	0	0	0	0
16	01_16	Prishtina	1	42.9322	21.183	Bujari	3	04/08/22	negative	0	0	0	0	0	0	0	0	0
17	01_17	Prishtina	1	42.9543	21.1849	Milazimi	3	04/08/22	positive	0	2	0	0	0	0	0	0	2
18	01_18	Prishtina	1	42.9699	21.1602	Remi	3	04/08/22	positive	0	3	0	0	0	0	0	0	3
19	01_19	Prishtina	1	42.9932	21.1545	Bakia	2	04/08/22	positive	0	1	0	0	0	0	0	0	1
20	01_20	Prishtina	1	42.9272	21.1545	Emini	3	04/08/22	positive	1	0	0	0	0	0	0	0	1
21	02_1	Mitrovica	2	42.8357	20.9587	Lili	3	20/07/22	negative	0	0	0	0	0	0	0	0	0
22	02_2	Mitrovica	2	42.8402	20.9628	Festimi	3	20/07/22	positive	12	0	0	0	0	0	0	0	12
23	02_3	Mitrovica	2	42.7752	20.9024	Selveti	3	20/07/22	positive	0	1	0	0	0	0	0	0	1
24	02_4	Mitrovica	2	42.7992	20.9494	Zeneli	3	20/07/22	positive	4	0	0	0	0	0	0	0	4
25	02_5	Mitrovica	2	42.758	21.0523	Erdoani	3	20/07/22	negative	0	0	0	0	0	0	0	0	0
26	02_6	Mitrovica	2	42.7365	20.8215	Lavdimi	3	27/07/22	positive	2	4	0	0	0	0	0	0	6
27	02_7	Mitrovica	2	42.7213	20.8109	Smajli	3	27/07/22	positive	74	14	0	0	0	0	0	45	133
28	02_8	Mitrovica	2	42.8064	20.7439	Xhema	2	27/07/22	positive	1	19	0	0	0	0	0	0	20
29	02_9	Mitrovica	2	42.8087	20.7388	Fadili	2	27/07/22	positive	0	6	0	0	0	0	0	0	6
30	02_10	Mitrovica	2	42.7545	20.7682	Shabani	2	27/07/22	positive	6	13	0	0	0	0	0	0	19
31	02_11	Mitrovica	2	42.7602	20.793	Nexhme	2	27/07/22	positive	5	1	0	0	0	0	0	0	6
32	02_12	Mitrovica	2	42.8767	20.8893	Gazi	3	08/08/22	negative	0	0	0	0	0	0	0	0	0
33	02_13	Mitrovica	2	42.8668	20.8535	Cadi	3	08/08/22	positive	0	1	0	0	0	0	0	0	1
34	02_14	Mitrovica	2	42.8571	20.8419	Xheki	3	08/08/22	negative	0	0	0	0	0	0	0	0	0
35	02_15	Mitrovica	2	42.8415	20.8464	Osmani	3	08/08/22	positive	11	0	0	0	0	0	0	0	11
36	02_16	Mitrovica	2	42.8506	20.8847	Eshtoni	3	08/08/22	positive	50	2	0	0	0	0	0	0	52
37	03_1	Peja	3	42.6598	20.5189	Gustin	3	26/07/22	positive	5	0	0	0	0	0	0	0	5
38	03_2	Peja	3	42.7197	20.4718	Elmia	2	26/07/22	positive	0	2	0	0	0	0	0	0	2
39	03_3	Peja	3	42.7479	20.4601	Faruk	2	26/07/22	negative	0	0	0	0	0	0	0	0	0
40	03_4	Peja	3	42.7352	20.4692	Mendim	3	26/07/22	positive	1	0	0	0	0	0	0	0	1
41	03_5	Peja	3	42.7503	20.555	Sylkaj	4	26/07/22	positive	13	0	0	0	0	0	0	0	13
42	03_6	Peja	3	42.8022	20.5613	Arianiti	2	26/07/22	positive	0	1	0	0	0	0	0	0	1
43	03_7	Peja	3	42.6461	20.5901	Arditi	3	01/08/22	positive	56	1	0	0	0	0	0	146	203
44	03_8	Peja	3	42.6585	20.5984	Maxhuni	3	01/08/22	positive	76	1	0	0	0	0	0	925	1002
45	03_9	Peja	3	42.6086	20.565	Xherxhi	2	01/08/22	positive	13	1	0	0	0	0	0	0	14
46	03_10	Peja	3	42.611	20.5187	Nuhia	3	01/08/22	positive	24	5	0	0	0	2	0	0	31
47	03_11	Peja	3	42.5887	20.5597	Zajmi	2	01/08/22	positive	25	0	0	0	0	0	0	0	25
48	03_12	Peja	3	42.6334	20.4363	Antigona	3	07/08/22	negative	0	0	0	0	0	0	0	0	0
49	03_13	Peja	3	42.6346	20.4339	Ismeti	3	07/08/22	positive	0	1	0	0	0	0	0	0	1
50	03_14	Peja	3	42.6548	20.3241	Isufi	3	07/08/22	negative	0	0	0	0	0	0	0	0	0
51	03_15	Peja	3	42.637	20.3181	Fadili	3	07/08/22	negative	0	0	0	0	0	0	0	0	0
52	03_16	Peja	3	42.6305	20.3172	Selimi	3	07/08/22	positive	0	0	0	0	0	0	1	0	1
53	04_1	Prizreni	4	42.2459	20.7359	Noli	3	16/07/22	positive	0	2	0	0	0	0	0	0	2
54	04_2	Prizreni	4	42.2518	20.7365	Senadi	3	16/07/22	positive	0	4	0	0	0	0	0	0	4
55	04_3	Prizreni	4	42.2517	20.7436	Kujta	4	16/07/22	positive	0	2	0	0	0	0	0	0	2
56	04_4	Prizreni	4	42.253	20.746	Bajrami	2	16/07/22	positive	0	3	0	0	0	0	0	0	3
57	04_5	Prizreni	4	42.2442	20.7573	Kema	3	16/07/22	negative	0	0	0	0	0	0	0	0	0
58	04_6	Prizreni	4	42.3241	20.8791	Fidani	2	30/07/22	negative	0	0	0	0	0	0	0	0	0
59	04_7	Prizreni	4	42.2967	20.8782	Sahiti	3	30/07/22	positive	0	45	0	0	0	0	3	0	48
60	04_8	Prizreni	4	42.3338	20.9101	Zaimi	3	30/07/22	positive	0	10	0	0	0	0	0	0	10
61	04_9	Prizreni	4	42.3958	20.8042	Arianiti	3	30/07/22	positive	87	26	0	0	0	0	0	715	828
62	04_10	Prizreni	4	42.3553	20.7593	Genti	3	30/07/22	positive	5	3	0	0	0	0	1	0	9
63	04_11	Prizreni	4	42.2939	20.6867	Besniku	3	05/08/22	negative	0	0	0	0	0	0	0	0	0
64	04_12	Prizreni	4	42.2935	20.6845	Meritoni	3	05/08/22	negative	0	0	0	0	0	0	0	0	0
65	04_13	Prizreni	4	42.2913	20.8641	Xhaxhi	3	05/08/22	positive	0	2	0	0	0	0	0	0	2
66	04_14	Prizreni	4	42.3048	20.7065	Samiri	3	05/08/22	negative	0	0	0	0	0	0	0	0	0
67	04_15	Prizreni	4	42.2929	20.8868	Lumi	3	05/08/22	positive	0	10	0	0	0	0	1	0	11
68	05_1	Ferizaj	5	42.4581	21.1983	Salia	3	19/07/22	negative	0	0	0	0	0	0	0	0	0
69	05_2	Ferizaj	5	42.4578	21.202	Bastria	3	19/07/22	negative	0	0	0	0	0	0	0	0	0
70	05_3	Ferizaj	5	42.4447	21.1553	Enveri	3	19/07/22	negative	0	0	0	0	0	0	0	0	0
71	05_4	Ferizaj	5	42.442	21.1754	Enesi	3	19/07/22	positive	0	1	0	0	0	0	0	0	1
72	05_5	Ferizaj	5	42.4402	21.1801	Dardani	3	19/07/22	negative	0	0	0	0	0	0	0	0	0
73	05_6	Ferizaj	5	42.3749	21.1817	Tushi	3	21/07/22	negative	0	0	0	0	0	0	0	0	0
74	05_7	Ferizaj	5	42.3562	21.2234	Bekimi	3	21/07/22	negative	0	0	0	0	0	0	0	0	0
75	05_8	Ferizaj	5	42.3233	21.1989	Hetemi	3	21/07/22	positive	0	1	0	0	0	0	0	0	1
76	05_9	Ferizaj	5	42.3179	21.1989	Flora	3	21/07/22	negative	0	0	0	0	0	0	0	0	0
77	05_10	Ferizaj	5	42.306	21.1983	Urimi	3	21/07/22	negative	0	0	0	0	0	0	0	0	0
78	05_11	Ferizaj	5	42.2758	21.2405	Bekimi	3	09/08/22	positive	1	0	0	0	0	0	0	0	1
79	05_12	Ferizaj	5	42.2428	21.2312	Hysnia	3	09/08/22	positive	0	1	0	0	0	0	0	0	1
80	05_13	Ferizaj	5	42.2522	21.2519	Kenani	3	09/08/22	positive	0	5	0	0	0	0	0	0	5
81	05_14	Ferizaj	5	42.1443	21.2894	Meqaili	2	09/08/22	positive	0	10	1	7	0	0	0	0	18
82	05_15	Ferizaj	5	42.1411	21.232	Valmiri	3	09/08/22	positive	0	6	0	1	0	0	0	0	7
83	06_1	Gjilani	6	42.5216	21.3755	Sokoli	2	22/07/22	positive	0	1	0	0	0	0	0	0	1
84	06_2	Gjilani	6	42.5051	21.3789	Perparimi	3	22/07/22	positive	0	1	0	0	0	0	0	0	1
85	06_3	Gjilani	6	42.4946	21.3898	Rexha	2	22/07/22	negative	0	0	0	0	0	0	0	0	0
86	06_4	Gjilani	6	42.472	21.4053	Armendi	2	22/07/22	negative	0	0	0	0	0	0	0	0	0
87	06_5	Gjilani	6	42.4806	21.3797	Muja	3	22/07/22	positive	0	10	0	0	0	0	0	0	10
88	06_6	Gjilani	6	42.4821	21.3782	Milazimi	3	22/07/22	positive	0	31	0	0	0	0	0	0	31
89	06_7	Gjilani	6	42.3638	21.3497	Ferati	3	31/07/22	negative	0	0	0	0	0	0	0	0	0
90	06_8	Gjilani	6	42.377	21.3465	Nexhi	2	31/07/22	negative	0	0	0	0	0	0	0	0	0
91	06_9	Gjilani	6	42.3702	21.4194	Ramushi	4	31/07/22	positive	1	1	1	0	0	0	0	0	3
92	06_10	Gjilani	6	42.2996	21.3892	Njazia	3	31/07/22	positive	3	3	1	0	0	0	0	0	7
93	06_11	Gjilani	6	42.3138	21.3664	Jahi	2	31/07/22	negative	0	0	0	0	0	0	0	0	0
94	06_12	Gjilani	6	42.5689	21.5074	Selimi	3	03/08/22	positive	0	5	0	0	0	0	0	0	5
95	06_13	Gjilani	6	42.5676	21.5268	Sevdaili	3	03/08/22	positive	2	0	13	11	0	0	0	0	26
96	06_14	Gjilani	6	42.6267	21.598	Vetoni	3	03/08/22	positive	1	0	0	0	0	0	0	0	1
97	06_15	Gjilani	6	42.6214	21.602	Skenda	3	03/08/22	positive	1	1	8	0	0	0	0	0	10
98	06_16	Gjilani	6	42.5731	21.5537	Bekimi	3	03/08/22	positive	0	0	3	2	0	0	0	0	5
99	07_1	Gjakova	7	42.4774	20.3049	Ismeti	3	17/07/22	positive	0	12	0	0	0	0	0	0	12
100	07_2	Gjakova	7	42.4802	20.2913	Mehmeti	3	17/07/22	positive	0	27	0	0	7	0	0	0	34
101	07_3	Gjakova	7	42.4791	20.2899	Salia	3	17/07/22	positive	0	3	0	0	1	0	0	0	4
102	07_4	Gjakova	7	42.4446	20.3206	Fazlia	3	17/07/22	positive	0	1	0	0	0	0	0	0	1
103	07_5	Gjakova	7	42.4449	20.322	Shpetimi	3	17/07/22	positive	0	1	0	0	0	0	0	0	1
104	07_6	Gjakova	7	42.4389	20.607	Shpeti st	3	02/08/22	positive	7	5	0	0	0	0	0	0	12
105	07_7	Gjakova	7	42.4468	20.601	Ademi	2	02/08/22	positive	27	4	0	0	0	0	0	0	31
106	07_8	Gjakova	7	42.4158	20.5774	Avdyli	2	02/08/22	positive	37	0	0	0	0	0	0	292	329
107	07_9	Gjakova	7	42.4272	20.5365	Dervishi	2	02/08/22	positive	53	0	0	0	0	0	0	0	53
108	07_10	Gjakova	7	42.4365	20.5355	Nevruzi	3	02/08/22	positive	58	1	0	0	0	0	0	0	59
109	07_11	Gjakova	7	42.4567	20.5368	Begi	2	02/08/22	positive	45	0	0	0	0	0	0	0	45
110	07_12	Gjakova	7	42.3306	20.6477	Nagavci	3	10/08/22	positive	1	1	0	0	0	0	1	0	3
111	07_13	Gjakova	7	42.3299	20.5761	Alia	3	10/08/22	negative	0	0	0	0	0	0	0	0	0
112	07_14	Gjakova	7	42.3169	20.5867	Skenderi	3	10/08/22	positive	0	1	0	0	0	0	0	0	1
113	07_15	Gjakova	7	42.356	20.5223	Gasperi	3	10/08/22	positive	4	1	0	1	0	0	0	0	6
114	07_16	Gjakova	7	42.3661	20.4372	Leoni	2	10/08/22	negative	0	0	0	0	0	0	0	0	0
